# Supplementary material for: Effects of Anti-CD20 Antibody Therapy on Immune Cell Dynamics in Relapsing-Remitting Multiple Sclerosis
Source: Cells. 2025 Apr 6;14(7):552. doi: 10.3390/cells14070552 (PMC11988809; doi:10.3390/cells14070552)
Supplement: Supplementary file 1 [file cells-14-00552-s001.zip]

Archive with 7 entries (7 files):
- Supp Figure S1.png
- Supp Figure S2.png
- Supp Figure S3.png
- Supp Figure S4.png
- Supp Figure S5.png
- Supp Table S2.pdf
- Suppl. Table S1_Overview of the flow cytometry panels_v5.xlsm
