# Supplementary material for: Effects of Anti-CD20 Antibody Therapy on Immune Cell Dynamics in Relapsing-Remitting Multiple Sclerosis
Source: Cells. 2025 Apr 6;14(7):552. doi: 10.3390/cells14070552 (PMC11988809; doi:10.3390/cells14070552)
Supplement: Supplementary file 1 [file cells-14-00552-s001.zip › Suppl. Table S1_Overview of the flow cytometry panels_v5.xlsm]

## Sheet: Overview of the used mFC panels
Panel	Tissue	Antibodies (Clone, company)	Analyzed cell population & gating strategy
1 - B cell	PBMCs	CD3 (SK7, Biolegend), CD56 (HCD56, Biolegend), CD14 (M5E2, Biolegend), HLA-DR (L243, Biolegend), CD19 (HIB19, Biolegend), IgD (IA6- 2, Biolegend), CD5 (UCHT2, Biolegend), CD38 (HB-7, Biolegend), CD138 (DL-101, Biolegend),CD20 (2H7, Biolegend), CD21 (Bu32, Biolegend), CD27 (M-T271, Biolegend), CD24 (ML5, Biolegend)	Bc: CD3-/CD14-/CD56- → CD19+ → CD20+ naive Bc: CD3-/CD14-/CD56- → CD19+/CD20+ → IgD+/CD27- memory Bc: CD3-/CD14-/CD56- → CD19+/CD20+ → CD27+/IgD +/- CD24+/CD27+ Breg: CD3-/CD14-/CD56- → CD19+-/CD20+ → CD24+/CD27+ CD24+/CD38+ Breg: CD3-/CD14-/CD56- → CD19+-/CD20+ → IGD-/CD27+ → CD38+/CD24+ MZB: CD3-/CD14-/CD56- → CD19+/CD20+ → CD21+/CD27+ TZB: CD3-/CD14-/CD56- → CD19+-/CD20+ → CD21+/CD27- → CD38+/…
2 -Exhaustion	PBMCs	CD3 (SK7, Biolegend), CD8 (SK1, Biolegend), CD4 (SK3, Biolegend), CD19 (HIB19, Biolegend), CD20 (2H7, Biolegend), CD56 (HCD56, Biolegend), PD-1 (EH12.2H7, Biolegend), Tim-3 (F38-2E2, Biolegend), CTLA-4 (BNI3, Biolegend), TIGIT (A15153G, Biolegend)	NK: CD3- → CD56+ NKT: CD3+ → CD56+ CD4+CD8+ Tc: CD3+ → CD4+/CD8+ CD20+ Tc: CD3+ → CD20+ MFIs: TIGIT, Tim-3, PD-1, CTLA-4 on CD3+ Tc, CD4+ Tc, CD8+ Tc, CD4+CD8+ Tc, NK, NKT
3 - T cell I	PBMCs	CD3 (SK7, Biolegend), HLA-DR (L243, Biolegend), CD28 (CD28.2, Biolegend), CD27 (M-T271, Biolegend), KLRG1 (14C2A07, Biolegend), CD8 (SK1, Biolegend), CD4 (SK3, Biolegend), CD197 (G043H7, Biolegend), CD57 (QA17A04, Biolegend), CD45RA ('HI100, Biolegend), CD95 (DX2, Biolegend)	CD3+ Tc: CD3+ CD4+ Tc: CD3+ → CD4+ CD8+ Tc: CD3+ → CD8+ CD4+ naive Tc: CD3+ → CD4+ → CD45RA+/CD197+ →CD27+/CD95- CD4+ TSCM: CD3+ → CD4+ → CD45RA+/CD197+ →CD27+/CD95+ CD4+ TCM: CD3+ → CD4+ → CD45RA-/CD197+ →CD27+ CD4+ TEM: CD3+ → CD4+ → CD45RA-/CD197- →CD27- CD4+ TTM: CD3+ → CD4+ → CD45RA-/CD197- →CD27+ CD4+ TTE: CD3+ → CD4+ → CD45RA+/CD197- →CD27- CD8+ naive Tc: CD3+ → CD8+ → CD45RA+/CD197+ →CD27…
4 - ILC& NK	PBMCs	CD3 (SK7, Biolegend), CD14 (M5E2, Biolegend), CD19 (HIB19, Biolegend), CD335 (NKp46) (9E2, Biolegend), CD127 (A019D5, Biolegend), CD294 (CRTH2) (BM16, Biolegend), CD117 (104D2, Biolegend), CD11c (Bu15, Biolegend), CD16 (3G8, Biolegend), CD56 (HCD56, Biolegend), CD57 (QA17A04, Biolegend), CD123 (6H6, Biolegend)	ILC1: CD3, CD14, CD19 → NKp46-/CD56- → CD127+ → CRTH2-/CD117- ILC2: CD3, CD14, CD19 → NKp46-/CD56- → CD127+ → CRTH2+/CD117- ILC3: CD3, CD14, CD19 → NKp46+/CD56+ → CD117+ alternative ILC: CD3, CD14, CD19 → CD123+/ CD127low NK cells: CD3-, CD14-, CD19- → CD56+ NK bright: CD3-, CD14-, CD19- → CD56+ → CD16- NK dim: CD3-, CD14-, CD19- → CD56+ → CD16+ CD57+ NK: CD3-, CD14-, CD19- → CD56+ → CD57+ CD11c+…
5 - T cell II	PBMCs	CD3 (SK7, Biolegend), CD8 (SK1, Biolegend), CD4 (SK3, Biolegend), CD183 (G025H7, Biolegend), CD25 (BC96, Biolegend), CCR10 (1B5, BD Biosciences ), FoxP3 (PCH101, eBioscience ), CD196 (G034E3, Biolegend) CD194 (L291H4, Biolegend), CD127 (A019D5, Biolegend), CD40 (5C3, Biolegend)	Th1: CD3+ → CD4+/CD8- → CD183 (CXCR3)+/ CD194 (CCR4)- → CCR10-/CD196 (CCR6)- Th2: CD4+/CD8- → CD183 (CXCR3)-/CD194 (CCR4)+ → CCR10-/CD196 (CCR6)- Th17: CD3+ → CD4+/CD8- → CD183 (CXCR3)-/CD194 (CCR4)+ → CCR10-/CD196 (CCR6)+ Th22: CD3+ → CD4+ → CD183 (CXCR3)-/CD194 (CCR4)+ → CCR10+/ CD196 (CCR6)+ Th9: CD3+ → CD4+/CD8- → CD194 (CCR4)-/ CD196 (CCR6)+ Th40: CD3+ → CD4+ → CD40+ Treg: CD3+ → CD4+/CD8- →…
Supplementary table 1 - Overview of the used mFC panels Altern - alternative; Bc - B cells; Breg - B regulatory cells; CSF - cerebrospinal fluid; DC - dendritic cells; ILC - innate lymphoid cells; Lympho - lymphocytes; mFC - multidimensional flow cytometry; MFI - mean fluorescence intensity; MZB -Marginal zone like B cells; NK - natural killer cells; NK bright - CD56bright NK cells, NK dim - CD56…
